# Supplementary material for: Graphical Approach to Model Reduction for Nonlinear Biochemical Networks
Source: PLoS One. 2011 Aug 25;6(8):e23795. doi: 10.1371/journal.pone.0023795 (PMC3162006; doi:10.1371/journal.pone.0023795)
Supplement: Dataset S1 — MATLAB and CellML code for 25-, 6-, and 4-variable β-adrenergic models. (TAR.BZ2) [file pone.0023795.s006.tar.bz2]

Archive with 38 entries (36 files):
- Beta-Adrenergic Model
- Beta-Adrenergic Model/approxJacobian.m
- Beta-Adrenergic Model/Code Summary.txt
- Beta-Adrenergic Model/computeSignaling_25var.m
- Beta-Adrenergic Model/computeSignaling_4var.m
- Beta-Adrenergic Model/computeSignaling_6var.m
- Beta-Adrenergic Model/computeSignaling_clamp.m
- Beta-Adrenergic Model/compute_25var.m
- Beta-Adrenergic Model/compute_4var.m
- Beta-Adrenergic Model/compute_6var.m
- Beta-Adrenergic Model/globalPhasePortrait.m
- Beta-Adrenergic Model/Interp_vars.m
- Beta-Adrenergic Model/myhillmodel.m
- Beta-Adrenergic Model/names.mat
- Beta-Adrenergic Model/normalize_01.m
- Beta-Adrenergic Model/runClamps.m
- Beta-Adrenergic Model/signalingODEfile_25var.m
- Beta-Adrenergic Model/signalingODEfile_4var.m
- Beta-Adrenergic Model/signalingODEfile_6var.m
- Beta-Adrenergic Model/signalingODEfile_clamp.m
- Beta-Adrenergic Model/signaling_ICs.dat
- Beta-Adrenergic Model/signaling_ICs_reduced.dat
- Beta-Adrenergic Model/signaling_parameters.m
- Beta-Adrenergic Model/signaling_parameters_reduced.m
- Beta-Adrenergic Model/simpvalues2.mat
- Beta-Adrenergic Model/supersimpvalues.mat
- Beta-Adrenergic Model/Values.mat
- holland_plosone2011_25var.cellml
- holland_plosone2011_4var.cellml
- holland_plosone2011_6var.cellml
- Toy Model
- Toy Model/clamp_Toy.m
- Toy Model/Code Summary - Toy Model.txt
- Toy Model/compute_Toy.m
- Toy Model/Hysteresis_vs_Parameter.m
- Toy Model/myToyModel.m
- Toy Model/normalize_01.m
- Toy Model/runClamps_Toy.m
