# Supplementary material for: Graphical Approach to Model Reduction for Nonlinear Biochemical Networks
Source: PLoS One. 2011 Aug 25;6(8):e23795. doi: 10.1371/journal.pone.0023795 (PMC3162006; doi:10.1371/journal.pone.0023795)
Supplement: Dataset S1 — MATLAB and CellML code for 25-, 6-, and 4-variable β-adrenergic models. (TAR.BZ2) [file pone.0023795.s006.tar.bz2 › Beta-Adrenergic Model/computeSignaling_clamp.m]

function [tfinal, yfinal, tfinal2, yfinal2] = computeSignaling_clamp(params, y0_signaling, tspan, clamped_var, clamp)
global p;
%global algVarsMatrix;
%Modification made by David Holland
%Based on mouse_computeSignaling2.m
%Additional inputs:
%clamped_var: the variable to be clamped for dose response
%clamp: the concentration to clamp the value at.

% Load parameters from data file (runs a script)
eval(params);
% External parameters- Ltot, bcl, others?
p(1) = 1; % Ltotmax

p(78)=clamped_var;
p(79)=clamp;
    
% Initial conditions
y0 = load(y0_signaling);

% Mass matrix
M = eye(size(y0,1));
algVars = [1:3,4,10:14,16:18,21:22];  % Indices of algebraic state variables
for i=1:size(algVars,2), M(algVars(i),algVars(i)) = 0; end


% Simulation parameters
options = odeset('Mass',M,'RelTol',1e-5,'MaxStep',500,'Stats','on'); 

[t,y] = ode15s(@signalingODEfile_clamp,tspan,y0,options);
p(1) = 0; % Ltotmax
% Initial conditions
y0n = y(end,:);  %ICs for removal of signal
y0n(1) = 0;  %removal of signal
%[t2,y2] = ode15s(@signalingODEfile_clamp,tspan,y0n,options);  
tfinal = t;
yfinal = y;
tfinal2 = t;%t2;
yfinal2 = y;%y2;
