# Supplementary material for: Graphical Approach to Model Reduction for Nonlinear Biochemical Networks
Source: PLoS One. 2011 Aug 25;6(8):e23795. doi: 10.1371/journal.pone.0023795 (PMC3162006; doi:10.1371/journal.pone.0023795)
Supplement: Dataset S1 — MATLAB and CellML code for 25-, 6-, and 4-variable β-adrenergic models. (TAR.BZ2) [file pone.0023795.s006.tar.bz2 › Beta-Adrenergic Model/myhillmodel.m]

% Calculates outputs for a Hill-function based on inputs (x) and parameters (beta)

function yhat=myhillmodel(beta, x)
bottom=beta(1);
top=beta(2);
n=beta(3); %Hill coefficient
K=beta(4); %The halfpoint
yhat=zeros(size(x));
for i=1:length(x);
    yhat(i)=(top-bottom)*x(i)^n/(K^n+x(i)^n) +bottom;
end
%semilogx(x,yhat,'r');
