# Supplementary material for: Graphical Approach to Model Reduction for Nonlinear Biochemical Networks
Source: PLoS One. 2011 Aug 25;6(8):e23795. doi: 10.1371/journal.pone.0023795 (PMC3162006; doi:10.1371/journal.pone.0023795)
Supplement: Dataset S1 — MATLAB and CellML code for 25-, 6-, and 4-variable β-adrenergic models. (TAR.BZ2) [file pone.0023795.s006.tar.bz2 › Beta-Adrenergic Model/signaling_ICs.dat]

  1e0
  1.0736564e-002
  3.8287543e+000
  1.1982251e-002
  1.2229384e-012
  1.2177487e-003
  2.4913738e-002
  6.4460068e-004
  2.5553639e-002
  2.2290352e-002
  0.0000000e+000
  4.7076614e-002
  3.8900000e-002
  0.0000000e+000
  8.7291998e-001
  2.2580577e-001
  6.2106846e-002
  1.6045585e-002
  4.5055295e+000
  5.5230434e-002
  6.6078103e-005
  8.3483564e-001
  4.3158155e-003
  4.9671840e-003
  2.4918084e+000
