# Supplementary material for: Graphical Approach to Model Reduction for Nonlinear Biochemical Networks
Source: PLoS One. 2011 Aug 25;6(8):e23795. doi: 10.1371/journal.pone.0023795 (PMC3162006; doi:10.1371/journal.pone.0023795)
Supplement: Dataset S1 — MATLAB and CellML code for 25-, 6-, and 4-variable β-adrenergic models. (TAR.BZ2) [file pone.0023795.s006.tar.bz2 › holland_plosone2011_6var.cellml]

<?xml version="1.0"?>
<model xmlns="http://www.cellml.org/cellml/1.0#" xmlns:cmeta="http://www.cellml.org/metadata/1.0#" cmeta:id="holland_plosone2011_6var" name="holland_plosone2011_6var">
  
  <units name="mM">
    <unit prefix="milli" units="mole"/>
    <unit exponent="-1" units="liter"/>
  </units>
  <units name="uM">
    <unit prefix="micro" units="mole"/>
    <unit exponent="-1" units="liter"/>
  </units>
  <units name="per_sec">
    <unit exponent="-1" units="second"/>
  </units>
  <units name="mM_per_sec">
    <unit units="mM"/>
    <unit exponent="-1" units="second"/>
  </units>
  <units name="uM_per_sec">
    <unit units="uM"/>
    <unit exponent="-1" units="second"/>
  </units>
  <units name="per_mM_per_sec">
    <unit exponent="-1" units="mM"/>
    <unit exponent="-1" units="second"/>
  </units>
  <units name="per_uM_per_sec">
    <unit exponent="-1" units="uM"/>
    <unit exponent="-1" units="second"/>
  </units>
  <units name="uL">
    <unit prefix="micro" units="liter"/>
  </units>
  <units name="cm_per_sec">
    <unit prefix="centi" units="meter"/>
    <unit exponent="-1" units="second"/>
  </units>
  <units name="cm2">
    <unit exponent="2" prefix="centi" units="meter"/>
  </units>
  <units name="mV">
    <unit prefix="milli" units="volt"/>
  </units>
  <units name="per_mV">
    <unit exponent="-1" units="mV"/>
  </units>
  <units name="mV_per_sec">
    <unit prefix="milli" units="volt"/>
    <unit exponent="-1" units="second"/>
  </units>
  <units name="mS_per_uF">
    <unit prefix="milli" units="siemens"/>
    <unit exponent="-1" prefix="micro" units="farad"/>
  </units>
  <units name="uA_per_uF">
    <unit prefix="micro" units="ampere"/>
    <unit exponent="-1" prefix="micro" units="farad"/>
  </units>
  <units name="joules_per_mole_kelvin">
    <unit units="joule"/>
    <unit exponent="-1" units="mole"/>
    <unit exponent="-1" units="kelvin"/>
  </units>
  <units name="coulombs_per_mole">
    <unit units="coulomb"/>
    <unit exponent="-1" units="mole"/>
  </units>
  <units name="unknown">
    <unit units="dimensionless"/>
  </units>
  <component name="environment">
    <variable name="time" public_interface="out" units="second"/>
    <variable initial_value="0" name="protocol" public_interface="out" units="dimensionless"/>
  </component>
  <component name="b1_AR_Gs_parameters">
    <variable initial_value="1" name="L_totmax" public_interface="out" units="uM"/>
    <variable initial_value="0.0132" name="b1_AR_tot" public_interface="out" units="uM"/>
    <variable initial_value="3.83" name="Gs_tot" public_interface="out" units="uM"/>
    <variable initial_value="0.285" name="Kl" public_interface="out" units="uM"/>
    <variable initial_value="0.062" name="Kr" public_interface="out" units="uM"/>
    <variable initial_value="33" name="Kc" public_interface="out" units="uM"/>
    <variable initial_value="1.1e-3" name="k_bar_kp" public_interface="out" units="per_sec"/>
    <variable initial_value="2.2e-3" name="k_bar_km" public_interface="out" units="per_sec"/>
    <variable initial_value="3.6e-3" name="k_p_kap" public_interface="out" units="per_uM_per_sec"/>
    <variable initial_value="2.2e-3" name="k_p_kam" public_interface="out" units="per_sec"/>
    <variable initial_value="16" name="k_g_act" public_interface="out" units="per_sec"/>
    <variable initial_value="0.8" name="k_hyd" public_interface="out" units="per_sec"/>
  </component>
  <component name="cAMP_parameters">
    <variable initial_value="49.7e-3" name="AC_tot" public_interface="out" units="uM"/>
    <variable initial_value="5e3" name="ATP" public_interface="out" units="uM"/>
    <variable initial_value="38.9e-3" name="PDE_tot" public_interface="out" units="uM"/>
    <variable initial_value="0" name="IBMX" public_interface="out" units="uM"/>
    <variable initial_value="0" name="Fsk" public_interface="out" units="uM"/>
    <variable initial_value="0.2" name="k_ac_basal" public_interface="out" units="per_sec"/>
    <variable initial_value="8.5" name="k_ac_gsa" public_interface="out" units="per_sec"/>
    <variable initial_value="7.3" name="k_ac_fsk" public_interface="out" units="per_sec"/>
    <variable initial_value="5" name="k_pde" public_interface="out" units="per_sec"/>
    <variable initial_value="1.03e3" name="Km_basal" public_interface="out" units="uM"/>
    <variable initial_value="315" name="Km_gsa" public_interface="out" units="uM"/>
    <variable initial_value="860" name="Km_fsk" public_interface="out" units="uM"/>
    <variable initial_value="1.3" name="Km_pde" public_interface="out" units="uM"/>
    <variable initial_value="0.4" name="K_gsa" public_interface="out" units="uM"/>
    <variable initial_value="44" name="K_fsk" public_interface="out" units="uM"/>
    <variable initial_value="30" name="Ki_ibmx" public_interface="out" units="uM"/>
    <variable initial_value="0.9187242" name="k_Gsagtp" public_interface="out" units="dimensionless"/>
    <variable initial_value="0.2715" name="a_cAMP" public_interface="out" units="dimensionless"/>
    <variable initial_value="1.48854" name="m_cAMP" public_interface="out" units="dimensionless"/>
  </component>
  <component name="PKA_parameters">
    <variable initial_value="0.80425" name="PKA1max" public_interface="out" units="uM"/>
    <variable initial_value="-0.02605" name="PKA1min" public_interface="out" units="uM"/>
    <variable initial_value="1.6368" name="n_pka1" public_interface="out" units="dimensionless"/>
    <variable initial_value="3.2068" name="Km_pka1" public_interface="out" units="uM"/>
    <variable initial_value="0.095375" name="PKA2max" public_interface="out" units="uM"/>
    <variable initial_value="-0.006425" name="PKA2min" public_interface="out" units="uM"/>
    <variable initial_value="1.8235" name="n_pka2" public_interface="out" units="dimensionless"/>
    <variable initial_value="1.7547" name="Km_pka2" public_interface="out" units="uM"/>
  </component>
  <component name="PLB_parameters">
    <variable initial_value="106" name="PLB_tot" public_interface="out" units="uM"/>
    <variable initial_value="0.89" name="PP1_tot" public_interface="out" units="uM"/>
    <variable initial_value="0.3" name="Inhib1_tot" public_interface="out" units="uM"/>
    <variable initial_value="54" name="k_pka_plb" public_interface="out" units="per_sec"/>
    <variable initial_value="21" name="Km_pka_plb" public_interface="out" units="uM"/>
    <variable initial_value="8.5" name="k_pp1_plb" public_interface="out" units="per_sec"/>
    <variable initial_value="7" name="Km_pp1_plb" public_interface="out" units="uM"/>
    <variable initial_value="1e-3" name="Ki_inhib1" public_interface="out" units="uM"/>
    <variable initial_value="1.1113" name="n_inhibptot" public_interface="out" units="dimensionless"/>
    <variable initial_value="0.23345" name="Km_inhibptot" public_interface="out" units="uM"/>
    <variable initial_value="5.0717e-4" name="Inhib1pmax" public_interface="out" units="uM"/>
    <variable initial_value="1.1105" name="n_inhib1p" public_interface="out" units="dimensionless"/>
    <variable initial_value="0.337" name="Km_inhib1p" public_interface="out" units="uM"/>
  </component>
  <component name="LCC_parameters">
    <variable initial_value="25e-3" name="LCC_tot" public_interface="out" units="uM"/>
    <variable initial_value="0.0746" name="Km_lccap" public_interface="out" units="uM"/>
    <variable initial_value="0.063" name="Km_lccbp" public_interface="out" units="uM"/>
  </component>
  <component name="TnI_parameters">
    <variable initial_value="70" name="TnI_tot" public_interface="out" units="uM"/>
    <variable initial_value="0.67" name="PP2A_tni_tot" public_interface="out" units="uM"/>
    <variable initial_value="54" name="k_pka_tni" public_interface="out" units="per_sec"/>
    <variable initial_value="21" name="Km_pka_tni" public_interface="out" units="uM"/>
    <variable initial_value="10.1" name="k_pp2a_tni" public_interface="out" units="per_sec"/>
    <variable initial_value="4.1" name="Km_pp2a_tni" public_interface="out" units="uM"/>
  </component>
  <component name="b1_AR_module">
    <variable name="time" public_interface="in" units="second"/>
    <variable name="L_totmax" public_interface="in" units="uM"/>
    <variable name="b1_AR_tot" public_interface="in" units="uM"/>
    <variable name="Gs_tot" public_interface="in" units="uM"/>
    <variable name="Kl" public_interface="in" units="uM"/>
    <variable name="Kr" public_interface="in" units="uM"/>
    <variable name="Kc" public_interface="in" units="uM"/>
    <variable name="k_bar_kp" public_interface="in" units="per_sec"/>
    <variable name="k_bar_km" public_interface="in" units="per_sec"/>
    <variable name="k_p_kap" public_interface="in" units="per_uM_per_sec"/>
    <variable name="k_p_kam" public_interface="in" units="per_sec"/>
    <variable name="k_g_act" public_interface="in" units="per_sec"/>
    <variable name="k_hyd" public_interface="in" units="per_sec"/>
    <variable name="LR" public_interface="out" units="uM"/>
    <variable name="LRG" public_interface="out" units="uM"/>
    <variable name="RG" public_interface="out" units="uM"/>
    <variable name="BARK_DESENS" units="uM_per_sec"/>
    <variable name="BARK_RESENS" units="uM_per_sec"/>
    <variable name="PKA_DESENS" units="uM_per_sec"/>
    <variable name="PKA_RESENS" units="uM_per_sec"/>
    <variable name="G_ACT" units="uM_per_sec"/>
    <variable name="HYD" units="uM_per_sec"/>
    <variable name="R" public_interface="out" units="uM"/>
    <variable initial_value="0" name="b1_AR_d" public_interface="out" units="uM"/>
    <variable initial_value="1.218e-3" name="b1_AR_p" public_interface="out" units="uM"/>
    <variable initial_value="2.491e-2" name="Gs_agtp_tot" public_interface="out" units="uM"/>
    <variable name="PKAC_I" public_interface="in" units="uM"/>
    <math xmlns="http://www.w3.org/1998/Math/MathML">
      <apply>
        <eq/>
        <ci>LR
        </ci>
        <apply>
          <divide/>
          <apply>
            <times/>
            <ci>b1_AR_tot
            </ci>
            <ci>L_totmax
            </ci>
          </apply>
          <apply>
            <plus/>
            <ci>Kl
            </ci>
            <ci>L_totmax
            </ci>
            <apply>
              <divide/>
              <apply>
                <times/>
                <ci>L_totmax
                </ci>
                <ci>Gs_tot
                </ci>
              </apply>
              <ci>Kr
              </ci>
            </apply>
            <apply>
              <divide/>
              <apply>
                <times/>
                <ci>Kl
                </ci>
                <ci>Gs_tot
                </ci>
              </apply>
              <ci>Kc
              </ci>
            </apply>
          </apply>
        </apply>
      </apply>
      <apply>
        <eq/>
        <ci>LRG
        </ci>
        <apply>
          <divide/>
          <apply>
            <times/>
            <ci>b1_AR_tot
            </ci>
            <ci>L_totmax
            </ci>
            <ci>Gs_tot
            </ci>
          </apply>
          <apply>
            <plus/>
            <apply>
              <times/>
              <ci>Kl
              </ci>
              <ci>Kr
              </ci>
            </apply>
            <apply>
              <times/>
              <ci>L_totmax
              </ci>
              <ci>Kr
              </ci>
            </apply>
            <apply>
              <times/>
              <ci>L_totmax
              </ci>
              <ci>Gs_tot
              </ci>
            </apply>
            <apply>
              <divide/>
              <apply>
                <times/>
                <ci>Gs_tot
                </ci>
                <ci>Kl
                </ci>
                <ci>Kr
                </ci>
              </apply>
              <ci>Kc
              </ci>
            </apply>
          </apply>
        </apply>
      </apply>
      <apply>
        <eq/>
        <ci>RG
        </ci>
        <apply>
          <divide/>
          <apply>
            <times/>
            <ci>b1_AR_tot
            </ci>
            <ci>Gs_tot
            </ci>
          </apply>
          <apply>
            <plus/>
            <ci>Kc
            </ci>
            <apply>
              <divide/>
              <apply>
                <times/>
                <ci>Kc
                </ci>
                <ci>L_totmax
                </ci>
              </apply>
              <ci>Kl
              </ci>
            </apply>
            <apply>
              <divide/>
              <apply>
                <divide/>
                <apply>
                  <times/>
                  <ci>L_totmax
                  </ci>
                  <ci>Gs_tot
                  </ci>
                  <ci>Kc
                  </ci>
                </apply>
                <ci>Kl
                </ci>
              </apply>
              <ci>Kr
              </ci>
            </apply>
            <ci>Gs_tot
            </ci>
          </apply>
        </apply>
      </apply>
      <apply>
        <eq/>
        <ci>BARK_DESENS
        </ci>
        <apply>
          <times/>
          <ci>k_bar_kp
          </ci>
          <apply>
            <plus/>
            <ci>LR
            </ci>
            <ci>LRG
            </ci>
          </apply>
        </apply>
      </apply>
      <apply>
        <eq/>
        <ci>BARK_RESENS
        </ci>
        <apply>
          <times/>
          <ci>k_bar_km
          </ci>
          <ci>b1_AR_d
          </ci>
        </apply>
      </apply>
      <apply>
        <eq/>
        <ci>PKA_DESENS
        </ci>
        <apply>
          <times/>
          <ci>k_p_kap
          </ci>
          <ci>PKAC_I
          </ci>
          <ci>b1_AR_tot
          </ci>
        </apply>
      </apply>
      <apply>
        <eq/>
        <ci>PKA_RESENS
        </ci>
        <apply>
          <times/>
          <ci>k_p_kam
          </ci>
          <ci>b1_AR_p
          </ci>
        </apply>
      </apply>
      <apply>
        <eq/>
        <ci>G_ACT
        </ci>
        <apply>
          <times/>
          <ci>k_g_act
          </ci>
          <apply>
            <plus/>
            <ci>RG
            </ci>
            <ci>LRG
            </ci>
          </apply>
        </apply>
      </apply>
      <apply>
        <eq/>
        <ci>HYD
        </ci>
        <apply>
          <times/>
          <ci>k_hyd
          </ci>
          <ci>Gs_agtp_tot
          </ci>
        </apply>
      </apply>
      <apply>
        <eq/>
        <ci>R
        </ci>
        <apply>
          <minus/>
          <apply>
            <minus/>
            <apply>
              <minus/>
              <ci>b1_AR_tot
              </ci>
              <ci>LR
              </ci>
            </apply>
            <ci>LRG
            </ci>
          </apply>
          <ci>RG
          </ci>
        </apply>
      </apply>
      <apply>
        <eq/>
        <apply>
          <diff/>
          <bvar>
            <ci>time
            </ci>
          </bvar>
          <ci>b1_AR_d
          </ci>
        </apply>
        <apply>
          <minus/>
          <ci>BARK_DESENS
          </ci>
          <ci>BARK_RESENS
          </ci>
        </apply>
      </apply>
      <apply>
        <eq/>
        <apply>
          <diff/>
          <bvar>
            <ci>time
            </ci>
          </bvar>
          <ci>b1_AR_p
          </ci>
        </apply>
        <apply>
          <minus/>
          <ci>PKA_DESENS
          </ci>
          <ci>PKA_RESENS
          </ci>
        </apply>
      </apply>
      <apply>
        <eq/>
        <apply>
          <diff/>
          <bvar>
            <ci>time
            </ci>
          </bvar>
          <ci>Gs_agtp_tot
          </ci>
        </apply>
        <apply>
          <minus/>
          <ci>G_ACT
          </ci>
          <ci>HYD
          </ci>
        </apply>
      </apply>
    </math>
  </component>
  <component name="cAMP_module">
    <variable name="time" public_interface="in" units="second"/>
    <variable name="AC_tot" public_interface="in" units="uM"/>
    <variable name="ATP" public_interface="in" units="uM"/>
    <variable name="PDE_tot" public_interface="in" units="uM"/>
    <variable name="IBMX" public_interface="in" units="uM"/>
    <variable name="Fsk" public_interface="in" units="uM"/>
    <variable name="k_ac_basal" public_interface="in" units="per_sec"/>
    <variable name="k_ac_gsa" public_interface="in" units="per_sec"/>
    <variable name="k_ac_fsk" public_interface="in" units="per_sec"/>
    <variable name="k_pde" public_interface="in" units="per_sec"/>
    <variable name="Km_basal" public_interface="in" units="uM"/>
    <variable name="Km_gsa" public_interface="in" units="uM"/>
    <variable name="Km_fsk" public_interface="in" units="uM"/>
    <variable name="Km_pde" public_interface="in" units="uM"/>
    <variable name="K_gsa" public_interface="in" units="uM"/>
    <variable name="K_fsk" public_interface="in" units="uM"/>
    <variable name="Ki_ibmx" public_interface="in" units="uM"/>
    <variable name="cAMP" units="uM"/>
    <variable name="Gsa_GTP" units="uM"/>
    <variable name="AC" units="uM"/>
    <variable name="PDE" units="uM"/>
    <variable initial_value="0.8729" name="cAMP_tot" public_interface="out" units="uM"/>
    <variable name="Gsa_GTP_AC" units="uM"/>
    <variable name="Fsk_AC" units="uM"/>
    <variable name="AC_ACT_GSA" units="uM_per_sec"/>
    <variable name="AC_ACT_BASAL" units="uM_per_sec"/>
    <variable name="AC_ACT_FSK" units="uM_per_sec"/>
    <variable name="PDE_ACT" units="uM_per_sec"/>
    <variable name="PDE_IBMX" units="uM"/>
    <variable name="Gs_agtp_tot" public_interface="in" units="uM"/>
    <variable name="k_Gsagtp" public_interface="in" units="dimensionless"/>
    <variable name="a_cAMP" public_interface="in" units="dimensionless"/>
    <variable name="m_cAMP" public_interface="in" units="dimensionless"/>
    <math xmlns="http://www.w3.org/1998/Math/MathML">
      <apply>
        <eq/>
        <ci>Gsa_GTP
        </ci>
        <apply>
          <times/>
          <ci>k_Gsagtp
          </ci>
          <ci>Gs_agtp_tot
          </ci>
        </apply>
      </apply>
      <apply>
        <eq/>
        <ci>Gsa_GTP_AC
        </ci>
        <apply>
          <divide/>
          <apply>
            <times/>
            <ci>AC_tot
            </ci>
            <ci>Gsa_GTP
            </ci>
          </apply>
          <apply>
            <plus/>
            <ci>K_gsa
            </ci>
            <ci>Gsa_GTP
            </ci>
            <apply>
              <divide/>
              <apply>
                <times/>
                <ci>K_gsa
                </ci>
                <ci>Fsk
                </ci>
              </apply>
              <ci>K_fsk
              </ci>
            </apply>
          </apply>
        </apply>
      </apply>
      <apply>
        <eq/>
        <ci>Fsk_AC
        </ci>
        <apply>
          <divide/>
          <apply>
            <times/>
            <ci>Fsk
            </ci>
            <ci>AC_tot
            </ci>
          </apply>
          <apply>
            <plus/>
            <ci>K_fsk
            </ci>
            <ci>Fsk
            </ci>
            <apply>
              <divide/>
              <apply>
                <times/>
                <ci>Gsa_GTP
                </ci>
                <ci>K_fsk
                </ci>
              </apply>
              <ci>K_gsa
              </ci>
            </apply>
          </apply>
        </apply>
      </apply>
      <apply>
        <eq/>
        <ci>AC
        </ci>
        <apply>
          <minus/>
          <apply>
            <minus/>
            <ci>AC_tot
            </ci>
            <ci>Gsa_GTP_AC
            </ci>
          </apply>
          <ci>Fsk_AC
          </ci>
        </apply>
      </apply>
      <apply>
        <eq/>
        <ci>AC_ACT_BASAL
        </ci>
        <apply>
          <divide/>
          <apply>
            <times/>
            <ci>k_ac_basal
            </ci>
            <ci>AC
            </ci>
            <ci>ATP
            </ci>
          </apply>
          <apply>
            <plus/>
            <ci>Km_basal
            </ci>
            <ci>ATP
            </ci>
          </apply>
        </apply>
      </apply>
      <apply>
        <eq/>
        <ci>AC_ACT_GSA
        </ci>
        <apply>
          <divide/>
          <apply>
            <times/>
            <ci>k_ac_gsa
            </ci>
            <ci>Gsa_GTP_AC
            </ci>
            <ci>ATP
            </ci>
          </apply>
          <apply>
            <plus/>
            <ci>Km_gsa
            </ci>
            <ci>ATP
            </ci>
          </apply>
        </apply>
      </apply>
      <apply>
        <eq/>
        <ci>AC_ACT_FSK
        </ci>
        <apply>
          <divide/>
          <apply>
            <times/>
            <ci>k_ac_fsk
            </ci>
            <ci>Fsk_AC
            </ci>
            <ci>ATP
            </ci>
          </apply>
          <apply>
            <plus/>
            <ci>Km_fsk
            </ci>
            <ci>ATP
            </ci>
          </apply>
        </apply>
      </apply>
      <apply>
        <eq/>
        <ci>PDE_IBMX
        </ci>
        <apply>
          <divide/>
          <apply>
            <times/>
            <ci>PDE_tot
            </ci>
            <ci>IBMX
            </ci>
          </apply>
          <apply>
            <plus/>
            <ci>Ki_ibmx
            </ci>
            <ci>IBMX
            </ci>
          </apply>
        </apply>
      </apply>
      <apply>
        <eq/>
        <ci>PDE
        </ci>
        <apply>
          <minus/>
          <ci>PDE_tot
          </ci>
          <ci>PDE_IBMX
          </ci>
        </apply>
      </apply>
      <apply>
        <eq/>
        <ci>PDE_ACT
        </ci>
        <apply>
          <divide/>
          <apply>
            <times/>
            <ci>k_pde
            </ci>
            <ci>PDE
            </ci>
            <ci>cAMP
            </ci>
          </apply>
          <apply>
            <plus/>
            <ci>Km_pde
            </ci>
            <ci>cAMP
            </ci>
          </apply>
        </apply>
      </apply>
      <apply>
        <eq/>
        <apply>
          <diff/>
          <bvar>
            <ci>time
            </ci>
          </bvar>
          <ci>cAMP_tot
          </ci>
        </apply>
        <apply>
          <minus/>
          <apply>
            <plus/>
            <ci>AC_ACT_BASAL
            </ci>
            <ci>AC_ACT_GSA
            </ci>
            <ci>AC_ACT_FSK
            </ci>
          </apply>
          <ci>PDE_ACT
          </ci>
        </apply>
      </apply>
      <apply>
        <eq/>
        <ci>cAMP
        </ci>
        <apply>
          <times/>
          <ci>a_cAMP
          </ci>
          <apply>
            <power/>
            <ci>cAMP_tot
            </ci>
            <ci>m_cAMP
            </ci>
          </apply>
        </apply>
      </apply>
    </math>
  </component>
  <component name="PKA_module">
    <variable name="PKA1max" public_interface="in" units="uM"/>
    <variable name="PKA1min" public_interface="in" units="uM"/>
    <variable name="n_pka1" public_interface="in" units="dimensionless"/>
    <variable name="Km_pka1" public_interface="in" units="uM"/>
    <variable name="PKA2max" public_interface="in" units="uM"/>
    <variable name="PKA2min" public_interface="in" units="uM"/>
    <variable name="n_pka2" public_interface="in" units="dimensionless"/>
    <variable name="Km_pka2" public_interface="in" units="uM"/>
    <variable name="cAMP_tot" public_interface="in" units="uM"/>
    <variable name="PKAC_I" public_interface="out" units="uM"/>
    <variable name="PKAC_II" public_interface="out" units="uM"/>
    <math xmlns="http://www.w3.org/1998/Math/MathML">
      <apply>
        <eq/>
        <ci>PKAC_I
        </ci>
        <apply>
          <plus/>
          <apply>
            <divide/>
            <apply>
              <times/>
              <apply>
                <minus/>
                <ci>PKA1max
                </ci>
                <ci>PKA1min
                </ci>
              </apply>
              <apply>
                <power/>
                <ci>cAMP_tot
                </ci>
                <ci>n_pka1
                </ci>
              </apply>
            </apply>
            <apply>
              <plus/>
              <apply>
                <power/>
                <ci>cAMP_tot
                </ci>
                <ci>n_pka1
                </ci>
              </apply>
              <apply>
                <power/>
                <ci>Km_pka1
                </ci>
                <ci>n_pka1
                </ci>
              </apply>
            </apply>
          </apply>
          <ci>PKA1min
          </ci>
        </apply>
      </apply>
      <apply>
        <eq/>
        <ci>PKAC_II
        </ci>
        <apply>
          <plus/>
          <apply>
            <divide/>
            <apply>
              <times/>
              <apply>
                <minus/>
                <ci>PKA2max
                </ci>
                <ci>PKA2min
                </ci>
              </apply>
              <apply>
                <power/>
                <ci>cAMP_tot
                </ci>
                <ci>n_pka2
                </ci>
              </apply>
            </apply>
            <apply>
              <plus/>
              <apply>
                <power/>
                <ci>cAMP_tot
                </ci>
                <ci>n_pka2
                </ci>
              </apply>
              <apply>
                <power/>
                <ci>Km_pka2
                </ci>
                <ci>n_pka2
                </ci>
              </apply>
            </apply>
          </apply>
          <ci>PKA2min
          </ci>
        </apply>
      </apply>
    </math>
  </component>
  <component name="PLB_module">
    <variable name="time" public_interface="in" units="second"/>
    <variable name="PLB_tot" public_interface="in" units="uM"/>
    <variable name="PP1_tot" public_interface="in" units="uM"/>
    <variable name="Inhib1_tot" public_interface="in" units="uM"/>
    <variable name="k_pka_plb" public_interface="in" units="per_sec"/>
    <variable name="Km_pka_plb" public_interface="in" units="uM"/>
    <variable name="k_pp1_plb" public_interface="in" units="per_sec"/>
    <variable name="Km_pp1_plb" public_interface="in" units="uM"/>
    <variable name="Ki_inhib1" public_interface="in" units="uM"/>
    <variable name="PLB" units="uM"/>
    <variable name="PLB_PHOSPH" units="uM_per_sec"/>
    <variable name="PLB_DEPHOSPH" units="uM_per_sec"/>
    <variable initial_value="4.506" name="PLB_p" units="uM"/>
    <variable name="Inhib1p_tot" units="uM"/>
    <variable name="Inhib1p" units="uM"/>
    <variable name="PP1" units="uM"/>
    <variable name="PKAC_I" public_interface="in" units="uM"/>
    <variable name="n_inhibptot" public_interface="in" units="dimensionless"/>
    <variable name="Km_inhibptot" public_interface="in" units="uM"/>
    <variable name="Inhib1pmax" public_interface="in" units="uM"/>
    <variable name="n_inhib1p" public_interface="in" units="dimensionless"/>
    <variable name="Km_inhib1p" public_interface="in" units="uM"/>
    <math xmlns="http://www.w3.org/1998/Math/MathML">
      <apply>
        <eq/>
        <ci>Inhib1p_tot
        </ci>
        <apply>
          <divide/>
          <apply>
            <times/>
            <ci>Inhib1_tot
            </ci>
            <apply>
              <power/>
              <ci>PKAC_I
              </ci>
              <ci>n_inhibptot
              </ci>
            </apply>
          </apply>
          <apply>
            <plus/>
            <apply>
              <power/>
              <ci>PKAC_I
              </ci>
              <ci>n_inhibptot
              </ci>
            </apply>
            <apply>
              <power/>
              <ci>Km_inhibptot
              </ci>
              <ci>n_inhibptot
              </ci>
            </apply>
          </apply>
        </apply>
      </apply>
      <apply>
        <eq/>
        <ci>Inhib1p
        </ci>
        <apply>
          <divide/>
          <apply>
            <times/>
            <ci>Inhib1pmax
            </ci>
            <apply>
              <power/>
              <ci>PKAC_I
              </ci>
              <ci>n_inhib1p
              </ci>
            </apply>
          </apply>
          <apply>
            <plus/>
            <apply>
              <power/>
              <ci>PKAC_I
              </ci>
              <ci>n_inhib1p
              </ci>
            </apply>
            <apply>
              <power/>
              <ci>Km_inhib1p
              </ci>
              <ci>n_inhib1p
              </ci>
            </apply>
          </apply>
        </apply>
      </apply>
      <apply>
        <eq/>
        <ci>PP1
        </ci>
        <apply>
          <divide/>
          <apply>
            <times/>
            <ci>PP1_tot
            </ci>
            <ci>Ki_inhib1
            </ci>
          </apply>
          <apply>
            <plus/>
            <ci>Ki_inhib1
            </ci>
            <ci>Inhib1p
            </ci>
          </apply>
        </apply>
      </apply>
      <apply>
        <eq/>
        <ci>PLB
        </ci>
        <apply>
          <minus/>
          <ci>PLB_tot
          </ci>
          <ci>PLB_p
          </ci>
        </apply>
      </apply>
      <apply>
        <eq/>
        <ci>PLB_PHOSPH
        </ci>
        <apply>
          <divide/>
          <apply>
            <times/>
            <ci>k_pka_plb
            </ci>
            <ci>PKAC_I
            </ci>
            <ci>PLB
            </ci>
          </apply>
          <apply>
            <plus/>
            <ci>Km_pka_plb
            </ci>
            <ci>PLB
            </ci>
          </apply>
        </apply>
      </apply>
      <apply>
        <eq/>
        <ci>PLB_DEPHOSPH
        </ci>
        <apply>
          <divide/>
          <apply>
            <times/>
            <ci>k_pp1_plb
            </ci>
            <ci>PP1
            </ci>
            <ci>PLB_p
            </ci>
          </apply>
          <apply>
            <plus/>
            <ci>Km_pp1_plb
            </ci>
            <ci>PLB_p
            </ci>
          </apply>
        </apply>
      </apply>
      <apply>
        <eq/>
        <apply>
          <diff/>
          <bvar>
            <ci>time
            </ci>
          </bvar>
          <ci>PLB_p
          </ci>
        </apply>
        <apply>
          <minus/>
          <ci>PLB_PHOSPH
          </ci>
          <ci>PLB_DEPHOSPH
          </ci>
        </apply>
      </apply>
    </math>
  </component>
  <component name="LCC_module">
    <variable name="time" public_interface="in" units="second"/>
    <variable name="LCC_tot" public_interface="in" units="uM"/>
    <variable name="LCCa" units="uM"/>
    <variable name="LCCb" units="uM"/>
    <variable name="LCCa_p" public_interface="out" units="uM"/>
    <variable name="LCCb_p" public_interface="out" units="uM"/>
    <variable name="PKAC_II" public_interface="in" units="uM"/>
    <variable name="Km_lccap" public_interface="in" units="uM"/>
    <variable name="Km_lccbp" public_interface="in" units="uM"/>
    <math xmlns="http://www.w3.org/1998/Math/MathML">
      <apply>
        <eq/>
        <ci>LCCa_p
        </ci>
        <apply>
          <divide/>
          <apply>
            <times/>
            <ci>LCC_tot
            </ci>
            <ci>PKAC_II
            </ci>
          </apply>
          <apply>
            <plus/>
            <ci>PKAC_II
            </ci>
            <ci>Km_lccap
            </ci>
          </apply>
        </apply>
      </apply>
      <apply>
        <eq/>
        <ci>LCCb_p
        </ci>
        <apply>
          <divide/>
          <apply>
            <times/>
            <ci>LCC_tot
            </ci>
            <ci>PKAC_II
            </ci>
          </apply>
          <apply>
            <plus/>
            <ci>PKAC_II
            </ci>
            <ci>Km_lccbp
            </ci>
          </apply>
        </apply>
      </apply>
      <apply>
        <eq/>
        <ci>LCCa
        </ci>
        <apply>
          <minus/>
          <ci>LCC_tot
          </ci>
          <ci>LCCa_p
          </ci>
        </apply>
      </apply>
      <apply>
        <eq/>
        <ci>LCCb
        </ci>
        <apply>
          <minus/>
          <ci>LCC_tot
          </ci>
          <ci>LCCb_p
          </ci>
        </apply>
      </apply>
    </math>
  </component>
  <component name="TnI_module">
    <variable name="time" public_interface="in" units="second"/>
    <variable name="TnI_tot" public_interface="in" units="uM"/>
    <variable name="PP2A_tni_tot" public_interface="in" units="uM"/>
    <variable name="k_pka_tni" public_interface="in" units="per_sec"/>
    <variable name="Km_pka_tni" public_interface="in" units="uM"/>
    <variable name="k_pp2a_tni" public_interface="in" units="per_sec"/>
    <variable name="Km_pp2a_tni" public_interface="in" units="uM"/>
    <variable name="TnI" units="uM"/>
    <variable name="TnI_PHOSPH" units="uM_per_sec"/>
    <variable name="TnI_DEPHOSPH" units="uM_per_sec"/>
    <variable initial_value="2.492" name="TnI_p" units="uM"/>
    <variable name="PKAC_I" public_interface="in" units="uM"/>
    <math xmlns="http://www.w3.org/1998/Math/MathML">
      <apply>
        <eq/>
        <ci>TnI
        </ci>
        <apply>
          <minus/>
          <ci>TnI_tot
          </ci>
          <ci>TnI_p
          </ci>
        </apply>
      </apply>
      <apply>
        <eq/>
        <ci>TnI_PHOSPH
        </ci>
        <apply>
          <divide/>
          <apply>
            <times/>
            <ci>k_pka_tni
            </ci>
            <ci>PKAC_I
            </ci>
            <ci>TnI
            </ci>
          </apply>
          <apply>
            <plus/>
            <ci>Km_pka_tni
            </ci>
            <ci>TnI
            </ci>
          </apply>
        </apply>
      </apply>
      <apply>
        <eq/>
        <ci>TnI_DEPHOSPH
        </ci>
        <apply>
          <divide/>
          <apply>
            <times/>
            <ci>k_pp2a_tni
            </ci>
            <ci>PP2A_tni_tot
            </ci>
            <ci>TnI_p
            </ci>
          </apply>
          <apply>
            <plus/>
            <ci>Km_pp2a_tni
            </ci>
            <ci>TnI_p
            </ci>
          </apply>
        </apply>
      </apply>
      <apply>
        <eq/>
        <apply>
          <diff/>
          <bvar>
            <ci>time
            </ci>
          </bvar>
          <ci>TnI_p
          </ci>
        </apply>
        <apply>
          <minus/>
          <ci>TnI_PHOSPH
          </ci>
          <ci>TnI_DEPHOSPH
          </ci>
        </apply>
      </apply>
    </math>
  </component>
  <connection>
    <map_components component_1="environment" component_2="b1_AR_module"/>
    <map_variables variable_1="time" variable_2="time"/>
  </connection>
  <connection>
    <map_components component_1="environment" component_2="cAMP_module"/>
    <map_variables variable_1="time" variable_2="time"/>
  </connection>
  <connection>
    <map_components component_1="environment" component_2="PLB_module"/>
    <map_variables variable_1="time" variable_2="time"/>
  </connection>
  <connection>
    <map_components component_1="environment" component_2="LCC_module"/>
    <map_variables variable_1="time" variable_2="time"/>
  </connection>
  <connection>
    <map_components component_1="environment" component_2="TnI_module"/>
    <map_variables variable_1="time" variable_2="time"/>
  </connection>
  <connection>
    <map_components component_1="b1_AR_Gs_parameters" component_2="b1_AR_module"/>
    <map_variables variable_1="L_totmax" variable_2="L_totmax"/>
    <map_variables variable_1="b1_AR_tot" variable_2="b1_AR_tot"/>
    <map_variables variable_1="Gs_tot" variable_2="Gs_tot"/>
    <map_variables variable_1="Kl" variable_2="Kl"/>
    <map_variables variable_1="Kr" variable_2="Kr"/>
    <map_variables variable_1="Kc" variable_2="Kc"/>
    <map_variables variable_1="k_bar_kp" variable_2="k_bar_kp"/>
    <map_variables variable_1="k_bar_km" variable_2="k_bar_km"/>
    <map_variables variable_1="k_p_kap" variable_2="k_p_kap"/>
    <map_variables variable_1="k_p_kam" variable_2="k_p_kam"/>
    <map_variables variable_1="k_g_act" variable_2="k_g_act"/>
    <map_variables variable_1="k_hyd" variable_2="k_hyd"/>
  </connection>
  <connection>
    <map_components component_1="cAMP_parameters" component_2="cAMP_module"/>
    <map_variables variable_1="AC_tot" variable_2="AC_tot"/>
    <map_variables variable_1="ATP" variable_2="ATP"/>
    <map_variables variable_1="PDE_tot" variable_2="PDE_tot"/>
    <map_variables variable_1="k_ac_basal" variable_2="k_ac_basal"/>
    <map_variables variable_1="k_ac_gsa" variable_2="k_ac_gsa"/>
    <map_variables variable_1="k_ac_fsk" variable_2="k_ac_fsk"/>
    <map_variables variable_1="k_pde" variable_2="k_pde"/>
    <map_variables variable_1="Km_basal" variable_2="Km_basal"/>
    <map_variables variable_1="Km_gsa" variable_2="Km_gsa"/>
    <map_variables variable_1="Km_fsk" variable_2="Km_fsk"/>
    <map_variables variable_1="Km_pde" variable_2="Km_pde"/>
    <map_variables variable_1="K_gsa" variable_2="K_gsa"/>
    <map_variables variable_1="K_fsk" variable_2="K_fsk"/>
    <map_variables variable_1="Ki_ibmx" variable_2="Ki_ibmx"/>
    <map_variables variable_1="IBMX" variable_2="IBMX"/>
    <map_variables variable_1="Fsk" variable_2="Fsk"/>
    <map_variables variable_1="k_Gsagtp" variable_2="k_Gsagtp"/>
    <map_variables variable_1="a_cAMP" variable_2="a_cAMP"/>
    <map_variables variable_1="m_cAMP" variable_2="m_cAMP"/>
  </connection>
  <connection>
    <map_components component_1="PKA_parameters" component_2="PKA_module"/>
    <map_variables variable_1="PKA1max" variable_2="PKA1max"/>
    <map_variables variable_1="PKA1min" variable_2="PKA1min"/>
    <map_variables variable_1="n_pka1" variable_2="n_pka1"/>
    <map_variables variable_1="Km_pka1" variable_2="Km_pka1"/>
    <map_variables variable_1="PKA2max" variable_2="PKA2max"/>
    <map_variables variable_1="PKA2min" variable_2="PKA2min"/>
    <map_variables variable_1="n_pka2" variable_2="n_pka2"/>
    <map_variables variable_1="Km_pka2" variable_2="Km_pka2"/>
  </connection>
  <connection>
    <map_components component_1="PLB_parameters" component_2="PLB_module"/>
    <map_variables variable_1="PLB_tot" variable_2="PLB_tot"/>
    <map_variables variable_1="PP1_tot" variable_2="PP1_tot"/>
    <map_variables variable_1="Inhib1_tot" variable_2="Inhib1_tot"/>
    <map_variables variable_1="k_pka_plb" variable_2="k_pka_plb"/>
    <map_variables variable_1="Km_pka_plb" variable_2="Km_pka_plb"/>
    <map_variables variable_1="k_pp1_plb" variable_2="k_pp1_plb"/>
    <map_variables variable_1="Km_pp1_plb" variable_2="Km_pp1_plb"/>
    <map_variables variable_1="Ki_inhib1" variable_2="Ki_inhib1"/>
    <map_variables variable_1="n_inhibptot" variable_2="n_inhibptot"/>
    <map_variables variable_1="Km_inhibptot" variable_2="Km_inhibptot"/>
    <map_variables variable_1="Inhib1pmax" variable_2="Inhib1pmax"/>
    <map_variables variable_1="n_inhib1p" variable_2="n_inhib1p"/>
    <map_variables variable_1="Km_inhib1p" variable_2="Km_inhib1p"/>
  </connection>
  <connection>
    <map_components component_1="LCC_parameters" component_2="LCC_module"/>
    <map_variables variable_1="LCC_tot" variable_2="LCC_tot"/>
    <map_variables variable_1="Km_lccap" variable_2="Km_lccap"/>
    <map_variables variable_1="Km_lccbp" variable_2="Km_lccbp"/>
  </connection>
  <connection>
    <map_components component_1="TnI_parameters" component_2="TnI_module"/>
    <map_variables variable_1="TnI_tot" variable_2="TnI_tot"/>
    <map_variables variable_1="PP2A_tni_tot" variable_2="PP2A_tni_tot"/>
    <map_variables variable_1="k_pka_tni" variable_2="k_pka_tni"/>
    <map_variables variable_1="Km_pka_tni" variable_2="Km_pka_tni"/>
    <map_variables variable_1="k_pp2a_tni" variable_2="k_pp2a_tni"/>
    <map_variables variable_1="Km_pp2a_tni" variable_2="Km_pp2a_tni"/>
  </connection>
  <connection>
    <map_components component_1="b1_AR_module" component_2="PKA_module"/>
    <map_variables variable_1="PKAC_I" variable_2="PKAC_I"/>
  </connection>
  <connection>
    <map_components component_1="cAMP_module" component_2="b1_AR_module"/>
    <map_variables variable_1="Gs_agtp_tot" variable_2="Gs_agtp_tot"/>
  </connection>
  <connection>
    <map_components component_1="cAMP_module" component_2="PKA_module"/>
    <map_variables variable_1="cAMP_tot" variable_2="cAMP_tot"/>
  </connection>
  <connection>
    <map_components component_1="PLB_module" component_2="PKA_module"/>
    <map_variables variable_1="PKAC_I" variable_2="PKAC_I"/>
  </connection>
  <connection>
    <map_components component_1="LCC_module" component_2="PKA_module"/>
    <map_variables variable_1="PKAC_II" variable_2="PKAC_II"/>
  </connection>
  <connection>
    <map_components component_1="TnI_module" component_2="PKA_module"/>
    <map_variables variable_1="PKAC_I" variable_2="PKAC_I"/>
  </connection>
  <rdf:RDF xmlns:rdf="http://www.w3.org/1999/02/22-rdf-syntax-ns#">
    <rdf:Description rdf:nodeID="n1">
      <initialValue xmlns="http://www.cellml.org/metadata/simulation/solverhints/1.0#" xml:lang="en">0.011797127788434
      </initialValue>
      <degree xmlns="http://www.cellml.org/metadata/simulation/solverhints/1.0#" xml:lang="en">0
      </degree>
      <variable xmlns="http://www.cellml.org/metadata/simulation/solverhints/1.0#">
        <rdf:Description rdf:about="#LRG"/>
      </variable>
    </rdf:Description>
    <rdf:Description rdf:nodeID="n2">
      <N xmlns="http://www.w3.org/2001/vcard-rdf/3.0#">
        <rdf:Description rdf:nodeID="n3"/>
      </N>
    </rdf:Description>
    <rdf:Description rdf:nodeID="n4">
      <initialValue xmlns="http://www.cellml.org/metadata/simulation/solverhints/1.0#" xml:lang="en">0.699596361354732
      </initialValue>
      <degree xmlns="http://www.cellml.org/metadata/simulation/solverhints/1.0#" xml:lang="en">0
      </degree>
      <variable xmlns="http://www.cellml.org/metadata/simulation/solverhints/1.0#">
        <rdf:Description rdf:about="#Inhib1_PHOSPH"/>
      </variable>
    </rdf:Description>
    <rdf:Description rdf:nodeID="n5">
      <Family xmlns="http://www.w3.org/2001/vcard-rdf/3.0#" xml:lang="en">Nunns
      </Family>
      <Given xmlns="http://www.w3.org/2001/vcard-rdf/3.0#" xml:lang="en">Geoffrey
      </Given>
      <Other xmlns="http://www.w3.org/2001/vcard-rdf/3.0#" xml:lang="en">Rogan
      </Other>
    </rdf:Description>
    <rdf:Description rdf:nodeID="n6">
      <initialValue xmlns="http://www.cellml.org/metadata/simulation/solverhints/1.0#" xml:lang="en">0.021086469205792
      </initialValue>
      <degree xmlns="http://www.cellml.org/metadata/simulation/solverhints/1.0#" xml:lang="en">0
      </degree>
      <variable xmlns="http://www.cellml.org/metadata/simulation/solverhints/1.0#">
        <rdf:Description rdf:about="#AC_ACT_GSA"/>
      </variable>
    </rdf:Description>
    <rdf:Description rdf:nodeID="n7">
      <initialValue xmlns="http://www.cellml.org/metadata/simulation/solverhints/1.0#" xml:lang="en">0.0083
      </initialValue>
      <degree xmlns="http://www.cellml.org/metadata/simulation/solverhints/1.0#" xml:lang="en">0
      </degree>
      <variable xmlns="http://www.cellml.org/metadata/simulation/solverhints/1.0#">
        <rdf:Description rdf:about="#PKAC_II"/>
      </variable>
    </rdf:Description>
    <rdf:Description rdf:nodeID="n8">
      <Person xmlns="http://www.cellml.org/bqs/1.0#">
        <rdf:Description rdf:nodeID="n9"/>
      </Person>
    </rdf:Description>
    <rdf:Description rdf:nodeID="n10">
      <initialValue xmlns="http://www.cellml.org/metadata/simulation/solverhints/1.0#" xml:lang="en">0.002637049031266
      </initialValue>
      <degree xmlns="http://www.cellml.org/metadata/simulation/solverhints/1.0#" xml:lang="en">0
      </degree>
      <variable xmlns="http://www.cellml.org/metadata/simulation/solverhints/1.0#">
        <rdf:Description rdf:about="#Gsa_GTP_AC"/>
      </variable>
    </rdf:Description>
    <rdf:Description rdf:nodeID="n11">
      <Person xmlns="http://www.cellml.org/bqs/1.0#">
        <rdf:Description rdf:nodeID="n2"/>
      </Person>
    </rdf:Description>
    <rdf:Description rdf:nodeID="n12">
      <Pubmed_id xmlns="http://www.cellml.org/bqs/1.0#" xml:lang="en">12972422
      </Pubmed_id>
      <JournalArticle xmlns="http://www.cellml.org/bqs/1.0#">
        <rdf:Description rdf:nodeID="n13"/>
      </JournalArticle>
    </rdf:Description>
    <rdf:Description rdf:nodeID="n14">
      <initialValue xmlns="http://www.cellml.org/metadata/simulation/solverhints/1.0#" xml:lang="en">5.347178381946943e-004
      </initialValue>
      <degree xmlns="http://www.cellml.org/metadata/simulation/solverhints/1.0#" xml:lang="en">0
      </degree>
      <variable xmlns="http://www.cellml.org/metadata/simulation/solverhints/1.0#">
        <rdf:Description rdf:about="#PKI"/>
      </variable>
    </rdf:Description>
    <rdf:Description rdf:nodeID="n15">
      <N xmlns="http://www.w3.org/2001/vcard-rdf/3.0#">
        <rdf:Description rdf:nodeID="n16"/>
      </N>
    </rdf:Description>
    <rdf:Description rdf:nodeID="n17">
      <initialValue xmlns="http://www.cellml.org/metadata/simulation/solverhints/1.0#" xml:lang="en">0.0471
      </initialValue>
      <degree xmlns="http://www.cellml.org/metadata/simulation/solverhints/1.0#" xml:lang="en">0
      </degree>
      <variable xmlns="http://www.cellml.org/metadata/simulation/solverhints/1.0#">
        <rdf:Description rdf:about="#AC"/>
      </variable>
    </rdf:Description>
    <rdf:Description rdf:nodeID="n18">
      <initialValue xmlns="http://www.cellml.org/metadata/simulation/solverhints/1.0#" xml:lang="en">0
      </initialValue>
      <degree xmlns="http://www.cellml.org/metadata/simulation/solverhints/1.0#" xml:lang="en">0
      </degree>
      <variable xmlns="http://www.cellml.org/metadata/simulation/solverhints/1.0#">
        <rdf:Description rdf:about="#IBMX"/>
      </variable>
    </rdf:Description>
    <rdf:Description rdf:nodeID="n19">
      <boundIntervals xmlns="http://www.cellml.org/metadata/simulation/1.0#">
        <rdf:Description rdf:nodeID="n20"/>
      </boundIntervals>
    </rdf:Description>
    <rdf:Description rdf:nodeID="n21">
      <W3CDTF xmlns="http://purl.org/dc/terms/" xml:lang="en">2003-11-28
      </W3CDTF>
    </rdf:Description>
    <rdf:Description rdf:nodeID="n9">
      <N xmlns="http://www.w3.org/2001/vcard-rdf/3.0#">
        <rdf:Description rdf:nodeID="n22"/>
      </N>
    </rdf:Description>
    <rdf:Description rdf:nodeID="n23">
      <initialValue xmlns="http://www.cellml.org/metadata/simulation/solverhints/1.0#" xml:lang="en">0.052537266144485
      </initialValue>
      <degree xmlns="http://www.cellml.org/metadata/simulation/solverhints/1.0#" xml:lang="en">0
      </degree>
      <variable xmlns="http://www.cellml.org/metadata/simulation/solverhints/1.0#">
        <rdf:Description rdf:about="#Inhib1p_PP1"/>
      </variable>
    </rdf:Description>
    <rdf:Description rdf:nodeID="n24">
      <initialValue xmlns="http://www.cellml.org/metadata/simulation/solverhints/1.0#" xml:lang="en">0.000062734
      </initialValue>
      <degree xmlns="http://www.cellml.org/metadata/simulation/solverhints/1.0#" xml:lang="en">0
      </degree>
      <variable xmlns="http://www.cellml.org/metadata/simulation/solverhints/1.0#">
        <rdf:Description rdf:about="#Inhib1p"/>
      </variable>
    </rdf:Description>
    <rdf:Description rdf:nodeID="n16">
      <Family xmlns="http://www.w3.org/2001/vcard-rdf/3.0#" xml:lang="en">Michailova
      </Family>
      <Given xmlns="http://www.w3.org/2001/vcard-rdf/3.0#" xml:lang="en">A
      </Given>
      <Other xmlns="http://www.w3.org/2001/vcard-rdf/3.0#" xml:lang="en">P
      </Other>
    </rdf:Description>
    <rdf:Description rdf:nodeID="n25">
      <initialValue xmlns="http://www.cellml.org/metadata/simulation/solverhints/1.0#" xml:lang="en">1.318755891261303e-005
      </initialValue>
      <degree xmlns="http://www.cellml.org/metadata/simulation/solverhints/1.0#" xml:lang="en">0
      </degree>
      <variable xmlns="http://www.cellml.org/metadata/simulation/solverhints/1.0#">
        <rdf:Description rdf:about="#BARK_DESENS"/>
      </variable>
    </rdf:Description>
    <rdf:Description rdf:nodeID="n20">
      <rdf:first>
        <rdf:Description rdf:nodeID="n26"/>
      </rdf:first>
      <rdf:rest>
        <rdf:Description rdf:about="http://www.w3.org/1999/02/22-rdf-syntax-ns#nil"/>
      </rdf:rest>
    </rdf:Description>
    <rdf:Description rdf:nodeID="n27">
      <initialValue xmlns="http://www.cellml.org/metadata/simulation/solverhints/1.0#" xml:lang="en">2.632174973738626
      </initialValue>
      <degree xmlns="http://www.cellml.org/metadata/simulation/solverhints/1.0#" xml:lang="en">0
      </degree>
      <variable xmlns="http://www.cellml.org/metadata/simulation/solverhints/1.0#">
        <rdf:Description rdf:about="#PLB_PHOSPH"/>
      </variable>
    </rdf:Description>
    <rdf:Description rdf:nodeID="n28">
      <rdf:type>
        <rdf:Description rdf:about="http://www.w3.org/1999/02/22-rdf-syntax-ns#Bag"/>
      </rdf:type>
      <rdf:_1 xml:lang="en">signal transduction
      </rdf:_1>
      <rdf:_2 xml:lang="en">metabolism
      </rdf:_2>
      <rdf:_3 xml:lang="en">cardiac myocyte
      </rdf:_3>
      <rdf:_4 xml:lang="en">electrophysiology
      </rdf:_4>
      <rdf:_5 xml:lang="en">cardiac
      </rdf:_5>
    </rdf:Description>
    <rdf:Description rdf:nodeID="n29">
      <initialValue xmlns="http://www.cellml.org/metadata/simulation/solverhints/1.0#" xml:lang="en">0.9880
      </initialValue>
      <degree xmlns="http://www.cellml.org/metadata/simulation/solverhints/1.0#" xml:lang="en">0
      </degree>
      <variable xmlns="http://www.cellml.org/metadata/simulation/solverhints/1.0#">
        <rdf:Description rdf:about="#L"/>
      </variable>
    </rdf:Description>
    <rdf:Description rdf:nodeID="n30">
      <initialValue xmlns="http://www.cellml.org/metadata/simulation/solverhints/1.0#" xml:lang="en">2.631352403516753
      </initialValue>
      <degree xmlns="http://www.cellml.org/metadata/simulation/solverhints/1.0#" xml:lang="en">0
      </degree>
      <variable xmlns="http://www.cellml.org/metadata/simulation/solverhints/1.0#">
        <rdf:Description rdf:about="#PLB_DEPHOSPH"/>
      </variable>
    </rdf:Description>
    <rdf:Description rdf:nodeID="n31">
      <rdf:type>
        <rdf:Description rdf:about="http://www.w3.org/1999/02/22-rdf-syntax-ns#Seq"/>
      </rdf:type>
      <rdf:_1>
        <rdf:Description rdf:nodeID="n11"/>
      </rdf:_1>
      <rdf:_2>
        <rdf:Description rdf:nodeID="n32"/>
      </rdf:_2>
      <rdf:_3>
        <rdf:Description rdf:nodeID="n33"/>
      </rdf:_3>
      <rdf:_4>
        <rdf:Description rdf:nodeID="n8"/>
      </rdf:_4>
    </rdf:Description>
    <rdf:Description rdf:nodeID="n26">
      <endingValue xmlns="http://www.cellml.org/metadata/simulation/1.0#" xml:lang="en">1000
      </endingValue>
    </rdf:Description>
    <rdf:Description rdf:nodeID="n34">
      <boundIntervals xmlns="http://www.cellml.org/metadata/simulation/1.0#">
        <rdf:Description rdf:nodeID="n35"/>
      </boundIntervals>
    </rdf:Description>
    <rdf:Description rdf:nodeID="n36">
      <rdf:type>
        <rdf:Description rdf:about="http://imc.org/vCard/3.0#internet"/>
      </rdf:type>
      <rdf:value xml:lang="en">gnunns1@jhu.edu
      </rdf:value>
    </rdf:Description>
    <rdf:Description rdf:nodeID="n37">
      <initialValue xmlns="http://www.cellml.org/metadata/simulation/solverhints/1.0#" xml:lang="en">0.0588
      </initialValue>
      <degree xmlns="http://www.cellml.org/metadata/simulation/solverhints/1.0#" xml:lang="en">0
      </degree>
      <variable xmlns="http://www.cellml.org/metadata/simulation/solverhints/1.0#">
        <rdf:Description rdf:about="#PKAC_I"/>
      </variable>
    </rdf:Description>
    <rdf:Description rdf:nodeID="n38">
      <initialValue xmlns="http://www.cellml.org/metadata/simulation/solverhints/1.0#" xml:lang="en">3.912192345658711
      </initialValue>
      <degree xmlns="http://www.cellml.org/metadata/simulation/solverhints/1.0#" xml:lang="en">0
      </degree>
      <variable xmlns="http://www.cellml.org/metadata/simulation/solverhints/1.0#">
        <rdf:Description rdf:about="#PKA_temp"/>
      </variable>
    </rdf:Description>
    <rdf:Description rdf:nodeID="n39">
      <initialValue xmlns="http://www.cellml.org/metadata/simulation/solverhints/1.0#" xml:lang="en">0.0389
      </initialValue>
      <degree xmlns="http://www.cellml.org/metadata/simulation/solverhints/1.0#" xml:lang="en">0
      </degree>
      <variable xmlns="http://www.cellml.org/metadata/simulation/solverhints/1.0#">
        <rdf:Description rdf:about="#PDE"/>
      </variable>
    </rdf:Description>
    <rdf:Description rdf:nodeID="n40">
      <initialValue xmlns="http://www.cellml.org/metadata/simulation/solverhints/1.0#" xml:lang="en">0.030620759947184
      </initialValue>
      <degree xmlns="http://www.cellml.org/metadata/simulation/solverhints/1.0#" xml:lang="en">0
      </degree>
      <variable xmlns="http://www.cellml.org/metadata/simulation/solverhints/1.0#">
        <rdf:Description rdf:about="#A2R_II"/>
      </variable>
    </rdf:Description>
    <rdf:Description rdf:nodeID="n41">
      <initialValue xmlns="http://www.cellml.org/metadata/simulation/solverhints/1.0#" xml:lang="en">0.0001915621321237139
      </initialValue>
      <degree xmlns="http://www.cellml.org/metadata/simulation/solverhints/1.0#" xml:lang="en">0
      </degree>
      <variable xmlns="http://www.cellml.org/metadata/simulation/solverhints/1.0#">
        <rdf:Description rdf:about="#LR"/>
      </variable>
    </rdf:Description>
    <rdf:Description rdf:nodeID="n42">
      <N xmlns="http://www.w3.org/2001/vcard-rdf/3.0#">
        <rdf:Description rdf:nodeID="n43"/>
      </N>
    </rdf:Description>
    <rdf:Description rdf:nodeID="n44">
      <initialValue xmlns="http://www.cellml.org/metadata/simulation/solverhints/1.0#" xml:lang="en">0.002902132276476
      </initialValue>
      <degree xmlns="http://www.cellml.org/metadata/simulation/solverhints/1.0#" xml:lang="en">0
      </degree>
      <variable xmlns="http://www.cellml.org/metadata/simulation/solverhints/1.0#">
        <rdf:Description rdf:about="#A2RC_I"/>
      </variable>
    </rdf:Description>
    <rdf:Description rdf:nodeID="n43">
      <Family xmlns="http://www.w3.org/2001/vcard-rdf/3.0#" xml:lang="en">Brunton
      </Family>
      <Given xmlns="http://www.w3.org/2001/vcard-rdf/3.0#" xml:lang="en">L
      </Given>
      <Other xmlns="http://www.w3.org/2001/vcard-rdf/3.0#" xml:lang="en">L
      </Other>
    </rdf:Description>
    <rdf:Description rdf:nodeID="n45">
      <initialValue xmlns="http://www.cellml.org/metadata/simulation/solverhints/1.0#" xml:lang="en">0.116855995664640
      </initialValue>
      <degree xmlns="http://www.cellml.org/metadata/simulation/solverhints/1.0#" xml:lang="en">0
      </degree>
      <variable xmlns="http://www.cellml.org/metadata/simulation/solverhints/1.0#">
        <rdf:Description rdf:about="#ARC_I"/>
      </variable>
    </rdf:Description>
    <rdf:Description rdf:about="#saucerman_brunton_michailova_mcculloch_2003">
      <simulation xmlns="http://www.cellml.org/metadata/simulation/1.0#">
        <rdf:Description rdf:nodeID="n34"/>
      </simulation>
      <solverHint xmlns="http://www.cellml.org/metadata/simulation/solverhints/1.0#">
        <rdf:Description rdf:nodeID="n46"/>
      </solverHint>
      <solverHint xmlns="http://www.cellml.org/metadata/simulation/solverhints/1.0#">
        <rdf:Description rdf:nodeID="n27"/>
      </solverHint>
      <solverHint xmlns="http://www.cellml.org/metadata/simulation/solverhints/1.0#">
        <rdf:Description rdf:nodeID="n47"/>
      </solverHint>
      <solverHint xmlns="http://www.cellml.org/metadata/simulation/solverhints/1.0#">
        <rdf:Description rdf:nodeID="n17"/>
      </solverHint>
      <solverHint xmlns="http://www.cellml.org/metadata/simulation/solverhints/1.0#">
        <rdf:Description rdf:nodeID="n1"/>
      </solverHint>
      <solverHint xmlns="http://www.cellml.org/metadata/simulation/solverhints/1.0#">
        <rdf:Description rdf:nodeID="n45"/>
      </solverHint>
      <solverHint xmlns="http://www.cellml.org/metadata/simulation/solverhints/1.0#">
        <rdf:Description rdf:nodeID="n39"/>
      </solverHint>
      <solverHint xmlns="http://www.cellml.org/metadata/simulation/solverhints/1.0#">
        <rdf:Description rdf:nodeID="n10"/>
      </solverHint>
      <solverHint xmlns="http://www.cellml.org/metadata/simulation/solverhints/1.0#">
        <rdf:Description rdf:nodeID="n38"/>
      </solverHint>
      <solverHint xmlns="http://www.cellml.org/metadata/simulation/solverhints/1.0#">
        <rdf:Description rdf:nodeID="n48"/>
      </solverHint>
      <solverHint xmlns="http://www.cellml.org/metadata/simulation/solverhints/1.0#">
        <rdf:Description rdf:nodeID="n30"/>
      </solverHint>
      <solverHint xmlns="http://www.cellml.org/metadata/simulation/solverhints/1.0#">
        <rdf:Description rdf:nodeID="n24"/>
      </solverHint>
      <solverHint xmlns="http://www.cellml.org/metadata/simulation/solverhints/1.0#">
        <rdf:Description rdf:nodeID="n49"/>
      </solverHint>
      <solverHint xmlns="http://www.cellml.org/metadata/simulation/solverhints/1.0#">
        <rdf:Description rdf:nodeID="n6"/>
      </solverHint>
      <solverHint xmlns="http://www.cellml.org/metadata/simulation/solverhints/1.0#">
        <rdf:Description rdf:nodeID="n50"/>
      </solverHint>
      <solverHint xmlns="http://www.cellml.org/metadata/simulation/solverhints/1.0#">
        <rdf:Description rdf:nodeID="n7"/>
      </solverHint>
      <solverHint xmlns="http://www.cellml.org/metadata/simulation/solverhints/1.0#">
        <rdf:Description rdf:nodeID="n23"/>
      </solverHint>
      <solverHint xmlns="http://www.cellml.org/metadata/simulation/solverhints/1.0#">
        <rdf:Description rdf:nodeID="n51"/>
      </solverHint>
      <solverHint xmlns="http://www.cellml.org/metadata/simulation/solverhints/1.0#">
        <rdf:Description rdf:nodeID="n14"/>
      </solverHint>
      <solverHint xmlns="http://www.cellml.org/metadata/simulation/solverhints/1.0#">
        <rdf:Description rdf:nodeID="n40"/>
      </solverHint>
      <solverHint xmlns="http://www.cellml.org/metadata/simulation/solverhints/1.0#">
        <rdf:Description rdf:nodeID="n4"/>
      </solverHint>
      <solverHint xmlns="http://www.cellml.org/metadata/simulation/solverhints/1.0#">
        <rdf:Description rdf:nodeID="n52"/>
      </solverHint>
      <solverHint xmlns="http://www.cellml.org/metadata/simulation/solverhints/1.0#">
        <rdf:Description rdf:nodeID="n18"/>
      </solverHint>
      <solverHint xmlns="http://www.cellml.org/metadata/simulation/solverhints/1.0#">
        <rdf:Description rdf:nodeID="n53"/>
      </solverHint>
      <solverHint xmlns="http://www.cellml.org/metadata/simulation/solverhints/1.0#">
        <rdf:Description rdf:nodeID="n37"/>
      </solverHint>
      <solverHint xmlns="http://www.cellml.org/metadata/simulation/solverhints/1.0#">
        <rdf:Description rdf:nodeID="n54"/>
      </solverHint>
      <solverHint xmlns="http://www.cellml.org/metadata/simulation/solverhints/1.0#">
        <rdf:Description rdf:nodeID="n55"/>
      </solverHint>
      <solverHint xmlns="http://www.cellml.org/metadata/simulation/solverhints/1.0#">
        <rdf:Description rdf:nodeID="n56"/>
      </solverHint>
      <solverHint xmlns="http://www.cellml.org/metadata/simulation/solverhints/1.0#">
        <rdf:Description rdf:nodeID="n25"/>
      </solverHint>
      <solverHint xmlns="http://www.cellml.org/metadata/simulation/solverhints/1.0#">
        <rdf:Description rdf:nodeID="n57"/>
      </solverHint>
      <solverHint xmlns="http://www.cellml.org/metadata/simulation/solverhints/1.0#">
        <rdf:Description rdf:nodeID="n29"/>
      </solverHint>
      <solverHint xmlns="http://www.cellml.org/metadata/simulation/solverhints/1.0#">
        <rdf:Description rdf:nodeID="n58"/>
      </solverHint>
      <solverHint xmlns="http://www.cellml.org/metadata/simulation/solverhints/1.0#">
        <rdf:Description rdf:nodeID="n59"/>
      </solverHint>
      <solverHint xmlns="http://www.cellml.org/metadata/simulation/solverhints/1.0#">
        <rdf:Description rdf:nodeID="n41"/>
      </solverHint>
      <solverHint xmlns="http://www.cellml.org/metadata/simulation/solverhints/1.0#">
        <rdf:Description rdf:nodeID="n44"/>
      </solverHint>
      <solverHint xmlns="http://www.cellml.org/metadata/simulation/solverhints/1.0#">
        <rdf:Description rdf:nodeID="n60"/>
      </solverHint>
      <solverHint xmlns="http://www.cellml.org/metadata/simulation/solverhints/1.0#">
        <rdf:Description rdf:nodeID="n61"/>
      </solverHint>
      <solverHint xmlns="http://www.cellml.org/metadata/simulation/solverhints/1.0#">
        <rdf:Description rdf:nodeID="n62"/>
      </solverHint>
      <solverHint xmlns="http://www.cellml.org/metadata/simulation/solverhints/1.0#">
        <rdf:Description rdf:nodeID="n63"/>
      </solverHint>
      <reference xmlns="http://www.cellml.org/bqs/1.0#">
        <rdf:Description rdf:nodeID="n64"/>
      </reference>
      <reference xmlns="http://www.cellml.org/bqs/1.0#">
        <rdf:Description rdf:nodeID="n12"/>
      </reference>
    </rdf:Description>
    <rdf:Description rdf:nodeID="n57">
      <initialValue xmlns="http://www.cellml.org/metadata/simulation/solverhints/1.0#" xml:lang="en">0.000055258
      </initialValue>
      <degree xmlns="http://www.cellml.org/metadata/simulation/solverhints/1.0#" xml:lang="en">0
      </degree>
      <variable xmlns="http://www.cellml.org/metadata/simulation/solverhints/1.0#">
        <rdf:Description rdf:about="#R"/>
      </variable>
    </rdf:Description>
    <rdf:Description rdf:nodeID="n54">
      <initialValue xmlns="http://www.cellml.org/metadata/simulation/solverhints/1.0#" xml:lang="en">0.007804801155677
      </initialValue>
      <degree xmlns="http://www.cellml.org/metadata/simulation/solverhints/1.0#" xml:lang="en">0
      </degree>
      <variable xmlns="http://www.cellml.org/metadata/simulation/solverhints/1.0#">
        <rdf:Description rdf:about="#AC_ACT_BASAL"/>
      </variable>
    </rdf:Description>
    <rdf:Description rdf:nodeID="n61">
      <initialValue xmlns="http://www.cellml.org/metadata/simulation/solverhints/1.0#" xml:lang="en">0.215969749518694
      </initialValue>
      <degree xmlns="http://www.cellml.org/metadata/simulation/solverhints/1.0#" xml:lang="en">0
      </degree>
      <variable xmlns="http://www.cellml.org/metadata/simulation/solverhints/1.0#">
        <rdf:Description rdf:about="#A2R_I"/>
      </variable>
    </rdf:Description>
    <rdf:Description rdf:nodeID="n33">
      <Person xmlns="http://www.cellml.org/bqs/1.0#">
        <rdf:Description rdf:nodeID="n15"/>
      </Person>
    </rdf:Description>
    <rdf:Description rdf:nodeID="n65">
      <Orgname xmlns="http://www.w3.org/2001/vcard-rdf/3.0#" xml:lang="en">The University of Auckland
      </Orgname>
      <Orgunit xmlns="http://www.w3.org/2001/vcard-rdf/3.0#" xml:lang="en">Auckland Bioengineering Institute
      </Orgunit>
    </rdf:Description>
    <rdf:Description rdf:nodeID="n50">
      <initialValue xmlns="http://www.cellml.org/metadata/simulation/solverhints/1.0#" xml:lang="en">5.833957806072837e-005
      </initialValue>
      <degree xmlns="http://www.cellml.org/metadata/simulation/solverhints/1.0#" xml:lang="en">0
      </degree>
      <variable xmlns="http://www.cellml.org/metadata/simulation/solverhints/1.0#">
        <rdf:Description rdf:about="#A2RC_II"/>
      </variable>
    </rdf:Description>
    <rdf:Description rdf:nodeID="n66">
      <rdf:value>
        <rdf:Description rdf:nodeID="n28"/>
      </rdf:value>
      <subject_type xmlns="http://www.cellml.org/bqs/1.0#" xml:lang="en">keyword
      </subject_type>
    </rdf:Description>
    <rdf:Description rdf:nodeID="n64">
      <subject xmlns="http://purl.org/dc/elements/1.1/">
        <rdf:Description rdf:nodeID="n66"/>
      </subject>
    </rdf:Description>
    <rdf:Description rdf:nodeID="n53">
      <initialValue xmlns="http://www.cellml.org/metadata/simulation/solverhints/1.0#" xml:lang="en">3.8182
      </initialValue>
      <degree xmlns="http://www.cellml.org/metadata/simulation/solverhints/1.0#" xml:lang="en">0
      </degree>
      <variable xmlns="http://www.cellml.org/metadata/simulation/solverhints/1.0#">
        <rdf:Description rdf:about="#Gs"/>
      </variable>
    </rdf:Description>
    <rdf:Description rdf:nodeID="n62">
      <initialValue xmlns="http://www.cellml.org/metadata/simulation/solverhints/1.0#" xml:lang="en">0
      </initialValue>
      <degree xmlns="http://www.cellml.org/metadata/simulation/solverhints/1.0#" xml:lang="en">0
      </degree>
      <variable xmlns="http://www.cellml.org/metadata/simulation/solverhints/1.0#">
        <rdf:Description rdf:about="#Fsk_AC"/>
      </variable>
    </rdf:Description>
    <rdf:Description rdf:nodeID="n67">
      <N xmlns="http://www.w3.org/2001/vcard-rdf/3.0#">
        <rdf:Description rdf:nodeID="n5"/>
      </N>
      <EMAIL xmlns="http://www.w3.org/2001/vcard-rdf/3.0#">
        <rdf:Description rdf:nodeID="n36"/>
      </EMAIL>
      <ORG xmlns="http://www.w3.org/2001/vcard-rdf/3.0#">
        <rdf:Description rdf:nodeID="n65"/>
      </ORG>
    </rdf:Description>
    <rdf:Description rdf:nodeID="n47">
      <initialValue xmlns="http://www.cellml.org/metadata/simulation/solverhints/1.0#" xml:lang="en">0.0224
      </initialValue>
      <degree xmlns="http://www.cellml.org/metadata/simulation/solverhints/1.0#" xml:lang="en">0
      </degree>
      <variable xmlns="http://www.cellml.org/metadata/simulation/solverhints/1.0#">
        <rdf:Description rdf:about="#Gsa_GTP"/>
      </variable>
    </rdf:Description>
    <rdf:Description rdf:nodeID="n56">
      <initialValue xmlns="http://www.cellml.org/metadata/simulation/solverhints/1.0#" xml:lang="en">2.550303598764206e-006
      </initialValue>
      <degree xmlns="http://www.cellml.org/metadata/simulation/solverhints/1.0#" xml:lang="en">0
      </degree>
      <variable xmlns="http://www.cellml.org/metadata/simulation/solverhints/1.0#">
        <rdf:Description rdf:about="#PKA_DESENS"/>
      </variable>
    </rdf:Description>
    <rdf:Description rdf:about="">
      <creator xmlns="http://purl.org/dc/elements/1.1/">
        <rdf:Description rdf:nodeID="n67"/>
      </creator>
      <created xmlns="http://purl.org/dc/terms/">
        <rdf:Description rdf:nodeID="n68"/>
      </created>
    </rdf:Description>
    <rdf:Description rdf:nodeID="n68">
      <W3CDTF xmlns="http://purl.org/dc/terms/" xml:lang="en">2009-12-02
      </W3CDTF>
    </rdf:Description>
    <rdf:Description rdf:nodeID="n55">
      <initialValue xmlns="http://www.cellml.org/metadata/simulation/solverhints/1.0#" xml:lang="en">0.188856340181038
      </initialValue>
      <degree xmlns="http://www.cellml.org/metadata/simulation/solverhints/1.0#" xml:lang="en">0
      </degree>
      <variable xmlns="http://www.cellml.org/metadata/simulation/solverhints/1.0#">
        <rdf:Description rdf:about="#G_ACT"/>
      </variable>
    </rdf:Description>
    <rdf:Description rdf:nodeID="n32">
      <Person xmlns="http://www.cellml.org/bqs/1.0#">
        <rdf:Description rdf:nodeID="n42"/>
      </Person>
    </rdf:Description>
    <rdf:Description rdf:nodeID="n69">
      <title xmlns="http://purl.org/dc/elements/1.1/" xml:lang="en">The Journal of Biological Chemistry
      </title>
    </rdf:Description>
    <rdf:Description rdf:nodeID="n52">
      <initialValue xmlns="http://www.cellml.org/metadata/simulation/solverhints/1.0#" xml:lang="en">6.393472881317164e-006
      </initialValue>
      <degree xmlns="http://www.cellml.org/metadata/simulation/solverhints/1.0#" xml:lang="en">0
      </degree>
      <variable xmlns="http://www.cellml.org/metadata/simulation/solverhints/1.0#">
        <rdf:Description rdf:about="#RG"/>
      </variable>
    </rdf:Description>
    <rdf:Description rdf:nodeID="n51">
      <initialValue xmlns="http://www.cellml.org/metadata/simulation/solverhints/1.0#" xml:lang="en">0.028913120628562
      </initialValue>
      <degree xmlns="http://www.cellml.org/metadata/simulation/solverhints/1.0#" xml:lang="en">0
      </degree>
      <variable xmlns="http://www.cellml.org/metadata/simulation/solverhints/1.0#">
        <rdf:Description rdf:about="#PDE_ACT"/>
      </variable>
    </rdf:Description>
    <rdf:Description rdf:nodeID="n46">
      <initialValue xmlns="http://www.cellml.org/metadata/simulation/solverhints/1.0#" xml:lang="en">0.004224662072671
      </initialValue>
      <degree xmlns="http://www.cellml.org/metadata/simulation/solverhints/1.0#" xml:lang="en">0
      </degree>
      <variable xmlns="http://www.cellml.org/metadata/simulation/solverhints/1.0#">
        <rdf:Description rdf:about="#LCCa_PHOSPH"/>
      </variable>
    </rdf:Description>
    <rdf:Description rdf:about="#saucerman_mcculloch_2004">
      <simulation xmlns="http://www.cellml.org/metadata/simulation/1.0#">
        <rdf:Description rdf:nodeID="n19"/>
      </simulation>
    </rdf:Description>
    <rdf:Description rdf:nodeID="n35">
      <rdf:first>
        <rdf:Description rdf:nodeID="n70"/>
      </rdf:first>
      <rdf:rest>
        <rdf:Description rdf:about="http://www.w3.org/1999/02/22-rdf-syntax-ns#nil"/>
      </rdf:rest>
    </rdf:Description>
    <rdf:Description rdf:nodeID="n60">
      <initialValue xmlns="http://www.cellml.org/metadata/simulation/solverhints/1.0#" xml:lang="en">0
      </initialValue>
      <degree xmlns="http://www.cellml.org/metadata/simulation/solverhints/1.0#" xml:lang="en">0
      </degree>
      <variable xmlns="http://www.cellml.org/metadata/simulation/solverhints/1.0#">
        <rdf:Description rdf:about="#FSK"/>
      </variable>
    </rdf:Description>
    <rdf:Description rdf:nodeID="n48">
      <initialValue xmlns="http://www.cellml.org/metadata/simulation/solverhints/1.0#" xml:lang="en">0.002349076069413
      </initialValue>
      <degree xmlns="http://www.cellml.org/metadata/simulation/solverhints/1.0#" xml:lang="en">0
      </degree>
      <variable xmlns="http://www.cellml.org/metadata/simulation/solverhints/1.0#">
        <rdf:Description rdf:about="#ARC_II"/>
      </variable>
    </rdf:Description>
    <rdf:Description rdf:nodeID="n49">
      <initialValue xmlns="http://www.cellml.org/metadata/simulation/solverhints/1.0#" xml:lang="en">0.8375
      </initialValue>
      <degree xmlns="http://www.cellml.org/metadata/simulation/solverhints/1.0#" xml:lang="en">0
      </degree>
      <variable xmlns="http://www.cellml.org/metadata/simulation/solverhints/1.0#">
        <rdf:Description rdf:about="#PP1"/>
      </variable>
    </rdf:Description>
    <rdf:Description rdf:nodeID="n59">
      <initialValue xmlns="http://www.cellml.org/metadata/simulation/solverhints/1.0#" xml:lang="en">0.2270
      </initialValue>
      <degree xmlns="http://www.cellml.org/metadata/simulation/solverhints/1.0#" xml:lang="en">0
      </degree>
      <variable xmlns="http://www.cellml.org/metadata/simulation/solverhints/1.0#">
        <rdf:Description rdf:about="#cAMP"/>
      </variable>
    </rdf:Description>
    <rdf:Description rdf:nodeID="n70">
      <endingValue xmlns="http://www.cellml.org/metadata/simulation/1.0#" xml:lang="en">1000
      </endingValue>
    </rdf:Description>
    <rdf:Description rdf:nodeID="n63">
      <initialValue xmlns="http://www.cellml.org/metadata/simulation/solverhints/1.0#" xml:lang="en">0
      </initialValue>
      <degree xmlns="http://www.cellml.org/metadata/simulation/solverhints/1.0#" xml:lang="en">0
      </degree>
      <variable xmlns="http://www.cellml.org/metadata/simulation/solverhints/1.0#">
        <rdf:Description rdf:about="#AC_ACT_FSK"/>
      </variable>
    </rdf:Description>
    <rdf:Description rdf:nodeID="n13">
      <creator xmlns="http://purl.org/dc/elements/1.1/">
        <rdf:Description rdf:nodeID="n31"/>
      </creator>
      <title xmlns="http://purl.org/dc/elements/1.1/" xml:lang="en">Modeling beta-adrenergic control of cardiac myocyte contractility in silico
      </title>
      <issued xmlns="http://purl.org/dc/terms/">
        <rdf:Description rdf:nodeID="n21"/>
      </issued>
      <Journal xmlns="http://www.cellml.org/bqs/1.0#">
        <rdf:Description rdf:nodeID="n69"/>
      </Journal>
      <volume xmlns="http://www.cellml.org/bqs/1.0#" xml:lang="en">278
      </volume>
      <first_page xmlns="http://www.cellml.org/bqs/1.0#" xml:lang="en">47997
      </first_page>
      <last_page xmlns="http://www.cellml.org/bqs/1.0#" xml:lang="en">48003
      </last_page>
    </rdf:Description>
    <rdf:Description rdf:nodeID="n58">
      <initialValue xmlns="http://www.cellml.org/metadata/simulation/solverhints/1.0#" xml:lang="en">0.004069381726891
      </initialValue>
      <degree xmlns="http://www.cellml.org/metadata/simulation/solverhints/1.0#" xml:lang="en">0
      </degree>
      <variable xmlns="http://www.cellml.org/metadata/simulation/solverhints/1.0#">
        <rdf:Description rdf:about="#LCCb_PHOSPH"/>
      </variable>
    </rdf:Description>
    <rdf:Description rdf:nodeID="n22">
      <Family xmlns="http://www.w3.org/2001/vcard-rdf/3.0#" xml:lang="en">McCulloch
      </Family>
      <Given xmlns="http://www.w3.org/2001/vcard-rdf/3.0#" xml:lang="en">A
      </Given>
      <Other xmlns="http://www.w3.org/2001/vcard-rdf/3.0#" xml:lang="en">D
      </Other>
    </rdf:Description>
    <rdf:Description rdf:nodeID="n3">
      <Family xmlns="http://www.w3.org/2001/vcard-rdf/3.0#" xml:lang="en">Saucerman
      </Family>
      <Given xmlns="http://www.w3.org/2001/vcard-rdf/3.0#" xml:lang="en">J
      </Given>
      <Other xmlns="http://www.w3.org/2001/vcard-rdf/3.0#" xml:lang="en">J
      </Other>
    </rdf:Description>
  </rdf:RDF>
</model>
