# Supplementary material for: Graphical Approach to Model Reduction for Nonlinear Biochemical Networks
Source: PLoS One. 2011 Aug 25;6(8):e23795. doi: 10.1371/journal.pone.0023795 (PMC3162006; doi:10.1371/journal.pone.0023795)
Supplement: Dataset S1 — MATLAB and CellML code for 25-, 6-, and 4-variable β-adrenergic models. (TAR.BZ2) [file pone.0023795.s006.tar.bz2 › Toy Model/Code Summary - Toy Model.txt]

Code Summary - Toy Model

~ ~ ~

compute_Toy.m
Simulates the toy model

myToyModel.m
The ODE file for the toy model

runClamps_toy.m
Runs concentration clamps for the toy model. Calls clamp_Toy.m iteratively.

clamp_Toy.m
Calculates a steady-state response to one clamp value

normalize_01.m
Normalizes timecourse data from 0 to 1

Hysteresis_vs_Parameter.m
Iteratively calculates the hysteresis of phase plots for different values of
a single parameter.
