# Supplementary material for: Graphical Approach to Model Reduction for Nonlinear Biochemical Networks
Source: PLoS One. 2011 Aug 25;6(8):e23795. doi: 10.1371/journal.pone.0023795 (PMC3162006; doi:10.1371/journal.pone.0023795)
Supplement: Dataset S1 — MATLAB and CellML code for 25-, 6-, and 4-variable β-adrenergic models. (TAR.BZ2) [file pone.0023795.s006.tar.bz2 › Toy Model/runClamps_Toy.m]

clamps=linspace(0,120,120);
clamped_var=2;
measured_var=3;
ym1=zeros(size(clamps));
for i=1:length(clamps)
    clamp=clamps(i);
    [u p]=ode15s(@clamp_Toy,[0 10],[0 0 0]);
    ym1(i)=p(end,measured_var);
    i
end
